# Supplementary material for: Sulfated Polysaccharides from Seaweed Strandings as Renewable Source for Potential Antivirals against Herpes simplex Virus 1
Source: Mar Drugs. 2022 Feb 1;20(2):116. doi: 10.3390/md20020116 (PMC8878361; doi:10.3390/md20020116)
Supplement: Supplementary file 1 [file marinedrugs-20-00116-s001.zip]

Archive with 1 entries (1 files):
- marinedrugs-1477613-supplementary.pdf
